# Supplementary material for: Oldhamite: a new link in upper mantle for C–O–S–Ca cycles and an indicator for planetary habitability
Source: Natl Sci Rev. 2023 Jun 5;10(10):nwad159. doi: 10.1093/nsr/nwad159 (PMC10476894; doi:10.1093/nsr/nwad159)
Supplement: nwad159_Supplemental_Files [file nwad159_supplemental_files.zip]

Archive with 6 entries (6 files):
- Supplementary_for_NSR_MS-2022-1350.R2--2023.6.7.docx
- Table_S1._The_major_element_concentrations_of_orthopyroxenite.xlsx
- Table_S2._The_composition_of_orthopyroxene_in_orthopyroxenite.xlsx
- Table_S3._The_melts_composition_during_the_partial_melting_experiments.xlsx
- Table_S4._Electron_probe_analysis_results_of_typical_oldhamite_grains.xlsx
- Table_S5._Average_composition_of_pyroxene_(Cpx_and_Opx)_and_melts_at_different_zones_during_the_contamination_experiments.xlsx
