# Supplementary material for: Oldhamite: a new link in upper mantle for C–O–S–Ca cycles and an indicator for planetary habitability
Source: Natl Sci Rev. 2023 Jun 5;10(10):nwad159. doi: 10.1093/nsr/nwad159 (PMC10476894; doi:10.1093/nsr/nwad159)
Supplement: nwad159_Supplemental_Files [file nwad159_supplemental_files.zip › Table_S1._The_major_element_concentrations_of_orthopyroxenite.xlsx]

## Sheet: Sheet1
Table S1 The major element concentrations of orthopyroxenite (wt%)
SiO2	MgO	TFe2O3	Al2O3	CaO	Na2O	K2O	Cr2O3	MnO	TiO2	Cu	Ni	S	LOI*	Total
49.26	24.5	15.2	4.41	3.57	0.52	0.11	0.29	0.19	0.26	0.15	0.56	1.77	1.26	102.05
* LOI = loss on ignition.
