# Supplementary material for: Oldhamite: a new link in upper mantle for C–O–S–Ca cycles and an indicator for planetary habitability
Source: Natl Sci Rev. 2023 Jun 5;10(10):nwad159. doi: 10.1093/nsr/nwad159 (PMC10476894; doi:10.1093/nsr/nwad159)
Supplement: nwad159_Supplemental_Files [file nwad159_supplemental_files.zip › Table_S2._The_composition_of_orthopyroxene_in_orthopyroxenite.xlsx]

## Sheet: Sheet1
Table S2 The composition of orthopyroxene in orthopyroxenite (wt%)
Na2O	TiO2	CaO	MgO	Cr2O3	K2O	SiO2	FeO	Al2O3	MnO	NiO	P2O5	Total
0.02	0.167	1.45	29.99	0.29		55.23	10.36	2.7	0.19	0.04		100.444
Notes: Blank cells are below the detection limit (0.01 wt%)
