# Supplementary material for: Oldhamite: a new link in upper mantle for C–O–S–Ca cycles and an indicator for planetary habitability
Source: Natl Sci Rev. 2023 Jun 5;10(10):nwad159. doi: 10.1093/nsr/nwad159 (PMC10476894; doi:10.1093/nsr/nwad159)
Supplement: nwad159_Supplemental_Files [file nwad159_supplemental_files.zip › Table_S3._The_melts_composition_during_the_partial_melting_experiments.xlsx]

## Sheet: Sheet1
Table S3 The melts composition during the partial melting experiments (wt%)
Experiment No.	P (GPa)	T (K)	Duration time (h)	Name	Na2O	TiO2	CaO	MgO	Cr2O3	K2O	SiO2	FeO	Al2O3	MnO	NiO	P2O5	Total
No. P1	0.5	1320	1.2	High-Mg basaltic melt (Melt-1)	1.47	0.74	10.79	9.54	0.17	0.21	54.5	10.65	11.9	0.35	0.06	0.07	100.45
No. P2	1.5	1510	1.2	High-Mg basaltic melt (Melt-1)	1.09	0.94	10.94	10.19	0.09	0.44	54.9	7.19	12.09	0.21	0.06	0.06	98.2
No. P3	0.3	1273	2	Basatic melt (Melt-1)	0.93	0.27	4.84	23.49	0.24	0.62	49.18	11.83	4.99	0.17		0.03	96.59
Notes: Blank cells are below the detection limit (0.01 wt%).
