# Supplementary material for: Oldhamite: a new link in upper mantle for C–O–S–Ca cycles and an indicator for planetary habitability
Source: Natl Sci Rev. 2023 Jun 5;10(10):nwad159. doi: 10.1093/nsr/nwad159 (PMC10476894; doi:10.1093/nsr/nwad159)
Supplement: nwad159_Supplemental_Files [file nwad159_supplemental_files.zip › Table_S4._Electron_probe_analysis_results_of_typical_oldhamite_grains.xlsx]

## Sheet: Sheet1
Table S4 Electron probe analysis results of typical oldhamite grains
Experimental number	P (GPa)	T (K)	Duration time (h)	Ca (wt%)	Mg (wt%)	Fe (wt%)	S (wt%)	Ni (wt%)	Total (wt%)
No. C1	0.5	1320	1.2	53.64	0.7	0.88	39.16	0.09	94.47
No. C1	0.5	1320	1.2	53.03	0.84	0.75	40.39	0.02	95.03
No. C2	1.5	1510	1.2	45.48	5.95	6.17	31.89	0.28	89.77
No. C2	1.5	1510	1.2	44.07	9.47	1.4	33.72	0.07	88.73
No. C3	0.3	1273	2	54.51	0.67	0.39	42.48		98.05
No. C3	0.3	1273	2	54.4	0.68	0.75	42.62	0.01	98.46
Notes: Blank cells are below the detection limit (0.01 wt%).
