# Supplementary material for: Oldhamite: a new link in upper mantle for C–O–S–Ca cycles and an indicator for planetary habitability
Source: Natl Sci Rev. 2023 Jun 5;10(10):nwad159. doi: 10.1093/nsr/nwad159 (PMC10476894; doi:10.1093/nsr/nwad159)
Supplement: nwad159_Supplemental_Files [file nwad159_supplemental_files.zip › Table_S5._Average_composition_of_pyroxene_(Cpx_and_Opx)_and_melts_at_different_zones_during_the_contamination_experiments.xlsx]

## Sheet: Sheet1
	Table S5 Average composition of pyroxene (Cpx and Opx) and melts at different zones during the contamination experiments (wt%)
Experiment No.	P (GPa)	T (K)	Duration time (h)	Location	Name	Na2O	TiO2	CaO	MgO	Cr2O3	K2O	SiO2	FeO	SO3	Al2O3	MnO	NiO	P2O5	Total
No. C1	0.5	1320	1.2	Inner part of central reaction zone	Melt-4	0.02	0.16	62.7	3.14	0.06	0.01	30.07	0.76	0.93	1.76	0.05	0.02	0.16	99.84
No. C1	0.5	1320	1.2	Inner part of central reaction zone	Melt-4		0.36	60.44	5.61	0.07	0	31.03	0.76	0.36	2.97	0.05	0.02		101.67
No. C1	0.5	1320	1.2	Inner part of central reaction zone	Melt-4			62.46	1.83		0.01	33.31	0.58	0.39	0.64	0.1	0.04		99.36
No. C1	0.5	1320	1.2	Outer part of central reaction zone	Melt-3	0.11	0.04	53.07	10.74	0.13	0.01	29.1	2.18	0.17	5.25	0.1	0.05	0.04	100.99
No. C1	0.5	1320	1.2	Outer part of central reaction zone	Melt-3	0.07	0.07	53	6.34		0.02	28.51	2.83	0.15	7.84	0.07	0.09		98.99
No. C1	0.5	1320	1.2	Outer part of central reaction zone	Melt-3	0.16	0	53.15	15.11	0.26	0	29.68	1.54	0.18	2.62	0.12	0.02		102.84
No. C1	0.5	1320	1.2	Marginal reaction zone	Melt-2	0.07	0.18	38.79	13.4		0.03	41.16	2.16	0.22	2.89	0.06	0.07	0.07	99.1
No. C1	0.5	1320	1.2	Marginal reaction zone	Melt-2	0.09	0.14	39.79	12.99		0.01	43.45	0.72	0.28	3.64				101.11
No. C1	0.5	1320	1.2	Marginal reaction zone	Cpx	0.41	0.56	15.07	22.87	0.29	0.11	51.92	4.38		3.52	0.15	0.03	0.06	99.37
No. C1	0.5	1320	1.2	Partial melting zone	Opx	0.03	0.22	1.29	29.94	0.18		56.95	10.36		2.38	0.18	0.1	0.04	101.67
No. C2	1.5	1510	1.2	Inner part of central reaction zone	Melt-4	0.18	0.02	23.56	26	0.04	0.03	39.77	1.57	0.26	2.22	0.04	0.12	0	93.81
No. C2	1.5	1510	1.2	Inner part of central reaction zone	Melt-4	0.15		25.43	21.25	0.09	0.03	37.38	3.11	0.67	2.33		0.19	0.1	90.73
No. C2	1.5	1510	1.2	Outer part of central reaction zone	Melt-3	0.22	0.09	26.44	21.86	0.06		34.41	0.57	0.16	11.94		0.05		95.8
No. C2	1.5	1510	1.2	Marginal reaction zone	Melt-2	0.88	0.11	6.94	23.13	0.28	0.3	58.25	2.07		7.85	0.3	0.08		100.19
No. C2	1.5	1510	1.2	Marginal reaction zone	Cpx	0.24	0.15	17.48	21.77	0.34		57.38	1.89	0.08	1.97	0.26	0.04	0.1	101.7
No. C2	1.5	1510	1.2	Partial melting zone	Opx		0.201	0.55	29.81	0.31	0.02	56.02	10.69		3.04	0.16	0.05		100.851
No. C3	0.3	1273	2	Inner part of central reaction zone	Melt-4	0.03		82.86	0.69	0.04		2.52	4.09	3.83	0.06	0.21	0.06	0.05	94.44
No. C3	0.3	1273	2	Outer part of central reaction zone	Melt-3	0.03	0.21	51.91	13.02	0.18	0.01	21.69	10.06	5.14	1	0.16	0.02	0.03	103.46
No. C3	0.3	1273	2	Marginal reaction zone	Melt-2	1.25	0.02	36.59	1.8		0.04	39.73	0.72	0.02	21.24	0.02	0.04	0.01	101.48
No. C3	0.3	1273	2	Marginal reaction zone	Melt-2	0.57		40.14	3.66		0.03	35.74	0.62	0.04	19.25	0.04	0.06	0.02	100.17
No. C3	0.3	1273	2	Marginal reaction zone	Cpx	0.37	0.42	23.47	16.06	0.53		53.36	4.35	0.12	2.58	0.14	0.04	0.02	101.46
No. C3	0.3	1273	2	Partial melting zone	Opx	0	0.15	0.5	31.66	0.27	0.01	55.56	10.84	0.05	2.42	0.21	0.02	0	101.69
Notes: Blank cells are below the detection limit (0.01 wt%).
